# Supplementary material for: Development of an AI-Based Predictive Algorithm for Early Diagnosis of High-Risk Dementia Groups among the Elderly: Utilizing Health Lifelog Data
Source: Healthcare (Basel). 2024 Sep 18;12(18):1872. doi: 10.3390/healthcare12181872 (PMC11431183; doi:10.3390/healthcare12181872)
Supplement: Supplementary file 1 [file healthcare-12-01872-s001.zip]

Archive with 1 entries (1 files):
- healthcare-3180466-supplementary-done.pdf
